# Supplementary material for: Toward Safer Biotherapeutics: Expression and Characterization of a Humanized Chimeric L-Asparaginase in E. coli
Source: Int J Mol Sci. 2025 Jul 18;26(14):6919. doi: 10.3390/ijms26146919 (PMC12295240; doi:10.3390/ijms26146919)
Supplement: Supplementary file 1 [file ijms-26-06919-s001.zip]

Archive with 1 entries (1 files):
- ijms-3712353-supplementary.pdf
